# Supplementary material for: Dataset on continuous passages of Trypanosoma brucei in different laboratory animals
Source: Data Brief. 2017 Aug 31;14:629–34. doi: 10.1016/j.dib.2017.08.022 (PMC5587882; doi:10.1016/j.dib.2017.08.022)
Supplement: Supplementary file 2 — Supplementary material [file mmc1.zip › mmc1.txt]

Packed cell volume

PCV	A	A	A	B	B	B	C	C	C	D	D	D	E	E	E
1	32.	34.	33.	29.	29.	29.	31.	31.	37.	40.	34.	37.	29.	30.	28.
2	32.	32.	32.	29.	33.	31.	35.	29.	29.	27.	29.	31.	25.	31.	25.
3	30.	30.	36.	24.	28.	29.	30.	27.	24.	28.	28.	31.	25.	27.	29.
4	29.	31.	30.	27.	27.	27.	25.	25.	25.	22.	29.	30.	27.	25.	26.
5	29.	27.	31.	20.	22.	24.	22.	26.	24.	24.	25.	23.	23.	25.	27.

Analysis

Parameter					
Table Analyzed	PCV 1				
					
One-way analysis of variance					
  P value	0.2542				
  P value summary	ns				
  Are means signif. different? (P < 0.05)	No				
  Number of groups	5				
  F	1.451				
  R squared	0.2250				
					
Bartlett's test for equal variances					
  Bartlett's statistic (corrected)	6.820				
  P value	0.1457				
  P value summary	ns				
  Do the variances differ signif. (P < 0.05)	No				
					
ANOVA Table	SS	df	MS		
  Treatment (between columns)	63.04	4	15.76		
  Residual (within columns)	217.2	20	10.86		
  Total	280.2	24			
					
Tukey's Multiple Comparison Test	Mean Diff.	q	Significant? P < 0.05?	Summary	95% CI of diff
  A vs B	4.000	2.714	No	ns	-2.237 to 10.24
  A vs C	3.200	2.171	No	ns	-3.037 to 9.437
  A vs D	2.000	1.357	No	ns	-4.237 to 8.237
  A vs E	4.400	2.986	No	ns	-1.837 to 10.64
  B vs C	-0.8000	0.5428	No	ns	-7.037 to 5.437
  B vs D	-2.000	1.357	No	ns	-8.237 to 4.237
  B vs E	0.4000	0.2714	No	ns	-5.837 to 6.637
  C vs D	-1.200	0.8142	No	ns	-7.437 to 5.037
  C vs E	1.200	0.8142	No	ns	-5.037 to 7.437
  D vs E	2.400	1.628	No	ns	-3.837 to 8.637

White blood cells

WBC	A	A	A	B	B	B	C	C	C	D	D	D	E	E	E
1	7500.	7700.	7900.	10100.	9900.	9100.	8900.	9300.	7900.	8100.	7500.	7900.	6900.	6000.	6600.
2	6500.	7400.	6800.	8700.	8100.	8400.	7700.	7100.	8100.	5000.	6200.	4100.	5300.	5700.	5200.
3	6800.	6600.	6900.	8600.	9000.	8200.	6900.	6300.	7500.	2300.	2100.	2300.	4100.	4300.	3900.
4	6200.	7400.	7000.	6100.	7300.	7100.	8700.	8500.	8300.	3700.	2800.	2800.	4000.	3700.	4000.
5	5200.	4900.	5200.	3900.	4200.	4500.	6200.	5900.	4900.	1600.	1300.	1400.	3000.	2700.	2900.

Parameter					
Table Analyzed	WBC 1				
					
One-way analysis of variance					
  P value	0.0089				
  P value summary	**				
  Are means signif. different? (P < 0.05)	Yes				
  Number of groups	5				
  F	4.552				
  R squared	0.4765				
					
Bartlett's test for equal variances					
  Bartlett's statistic (corrected)	4.575				
  P value	0.3338				
  P value summary	ns				
  Do the variances differ signif. (P < 0.05)	No				
					
ANOVA Table	SS	df	MS		
  Treatment (between columns)	56780000	4	14200000		
  Residual (within columns)	62380000	20	3119000		
  Total	119200000	24			
					
Tukey's Multiple Comparison Test	Mean Diff.	q	Significant? P < 0.05?	Summary	95% CI of diff
  A vs B	-880.0	1.114	No	ns	-4222 to 2462
  A vs C	-813.3	1.030	No	ns	-4156 to 2529
  A vs D	2727	3.452	No	ns	-615.7 to 6069
  A vs E	2113	2.676	No	ns	-1229 to 5456
  B vs C	66.67	0.08441	No	ns	-3276 to 3409
  B vs D	3607	4.567	Yes	*	264.3 to 6949
  B vs E	2993	3.790	No	ns	-349.0 to 6336
  C vs D	3540	4.482	Yes	*	197.6 to 6882
  C vs E	2927	3.706	No	ns	-415.7 to 6269
  D vs E	-613.3	0.7766	No	ns	-3956 to 2729

Red blood cell

RBC	A	A	A	B	B	B	C	C	C	D	D	D	E	E	E
1	3.97	4.08	5.78	9.41	6.58	10.35	4.91	4.94	4.94	3.89	3.69	3.62	4.09	3.77	3.96
2	4.83	5.14	3.53	7.11	7.06	7.19	3.90	4.18	4.43	3.87	4.65	3.81	4.11	3.05	4.00
3	3.97	4.98	4.82	7.01	7.58	7.88	3.19	4.25	3.84	3.28	3.17	2.91	3.72	3.15	3.78
4	3.87	3.94	4.04	6.43	5.84	6.33	3.13	3.03	3.08	4.28	2.18	2.93	3.56	3.74	3.77
5	3.92	4.01	3.80	6.96	6.95	7.12	3.00	2.55	3.24	3.19	3.00	2.99	3.30	3.09	3.99

Parameter					
Table Analyzed	RBC 1				
					
One-way analysis of variance					
  P value	P<0.0001				
  P value summary	***				
  Are means signif. different? (P < 0.05)	Yes				
  Number of groups	5				
  F	33.39				
  R squared	0.8698				
					
Bartlett's test for equal variances					
  Bartlett's statistic (corrected)	10.09				
  P value	0.0389				
  P value summary	*				
  Do the variances differ signif. (P < 0.05)	Yes				
					
ANOVA Table	SS	df	MS		
  Treatment (between columns)	51.72	4	12.93		
  Residual (within columns)	7.744	20	0.3872		
  Total	59.46	24			
					
Tukey's Multiple Comparison Test	Mean Diff.	q	Significant? P < 0.05?	Summary	95% CI of diff
  A vs B	-3.008	10.81	Yes	***	-4.186 to -1.830
  A vs C	0.5380	1.933	No	ns	-0.6397 to 1.716
  A vs D	0.8813	3.167	No	ns	-0.2964 to 2.059
  A vs E	0.6400	2.300	No	ns	-0.5377 to 1.818
  B vs C	3.546	12.74	Yes	***	2.368 to 4.724
  B vs D	3.889	13.98	Yes	***	2.712 to 5.067
  B vs E	3.648	13.11	Yes	***	2.470 to 4.826
  C vs D	0.3433	1.234	No	ns	-0.8344 to 1.521
  C vs E	0.1020	0.3665	No	ns	-1.076 to 1.280
  D vs E	-0.2413	0.8672	No	ns	-1.419 to 0.9364


Weight
Group A (kilogram)
A	A	A
2.91	2.64	2.84
2.99	2.85	3.45
2.47	2.32	2.39
2.34	1.98	2.28
1.78	1.82	1.79

Group B (grams)
B	B	B
178.1	183.4	183.0
186.6	197.7	189.5
174.8	201.2	163.2
201.4	199.7	207.2
189.3	198.5	199.2

Group C (grams)
C	C	C						
19.6	17.2	17.8						
18.6	16.9	18.9						
20.2	20.0	17.0						
20.9	18.8	19.5						
20.0	19.7	18.9

Group D (grams)		Group E (grams)
D	D	D	E	E	E
21.7	24.5	20.9	17.4	19.7	19.4
23.0	22.7	19.4	18.4	19.3	16.5
20.3	21.5	21.4	18.6	18.9	20.7
17.7	19.6	20.3	19.3	18.7	21.8
21.8	20.1	20.0	20.0	20.7	20.0


Percentage difference in weight
	A	A	A	B	B	B	C	C	C	D	D	D	E	E	E
	36.43	35.00	36.07	-3.67	-1.89	-1.67	2.0	4.44	3.33	-8.50	-22.5	-4.50	3.33	1.50	3.00
	22.00	29.29	24.00	1.06	1.15	0.75	7.0	6.11	5.50	-15.00	-13.5	-7.78	-2.22	3.50	8.33
	17.67	22.67	20.33	5.75	6.90	9.33	-1.0	0.00	1.11	-1.50	-7.5	-7.00	-3.33	-5.00	-3.50
	13.67	15.00	18.33	8.75	9.90	12.50	-4.5	1.00	2.50	5.56	2.0	-1.50	3.50	-3.89	-9.00
	10.67	12.00	5.33	11.50	13.75	15.90	0.0	1.50	0.50	-9.00	-0.5	0.00	0.00	-3.50	0.00

Parameter					
Table Analyzed	percentage difference in wgh				
					
One-way analysis of variance					
  P value	P<0.0001				
  P value summary	***				
  Are means signif. different? (P < 0.05)	Yes				
  Number of groups	5				
  F	13.38				
  R squared	0.7279				
					
Bartlett's test for equal variances					
  Bartlett's statistic (corrected)	7.428				
  P value	0.1149				
  P value summary	ns				
  Do the variances differ signif. (P < 0.05)	No				
					
ANOVA Table	SS	df	MS		
  Treatment (between columns)	2127	4	531.8		
  Residual (within columns)	794.9	20	39.75		
  Total	2922	24			
					
Tukey's Multiple Comparison Test	Mean Diff.	q	Significant? P < 0.05?	Summary	95% CI of diff
  A vs B	15.23	5.402	Yes	**	3.298 to 27.16
  A vs C	19.26	6.833	Yes	***	7.333 to 31.20
  A vs D	27.31	9.687	Yes	***	15.38 to 39.24
  A vs E	21.72	7.702	Yes	***	9.784 to 33.65
  B vs C	4.035	1.431	No	ns	-7.897 to 15.97
  B vs D	12.08	4.285	Yes	*	0.1501 to 24.01
  B vs E	6.486	2.300	No	ns	-5.446 to 18.42
  C vs D	8.047	2.854	No	ns	-3.885 to 19.98
  C vs E	2.451	0.8694	No	ns	-9.481 to 14.38
  D vs E	-5.596	1.985	No	ns	-17.53 to 6.336

Parasitaemia of group A
	A1	A1	A1	A2	A2	A2	A3	A3	A3	A4	A4	A4	A5	A5	A5
10										3.98	3.98	7.94	3.98	1.99	3.98
20										15.98	7.94	15.98	63.10	7.94	15.98
30							1.99	3.98	3.98	63.10	15.98	63.10	125.90	15.98	63.10
40				1.99	1.00	1.99	3.98	7.94	15.98	125.90	63.10	125.90		63.10	125.90
50				1.99	1.99	3.98	7.94	15.98	63.10	251.00	125.90	125.90		125.90	
60				3.98	3.98	7.94	15.98	63.10	125.90						
70	1.99		1.99	7.94	7.94	7.94	63.10	125.90							
80	3.98	1.99	3.98	15.98	15.98	15.98	251.00								
90	7.94	3.98	7.94	63.10	63.10	63.10									
100	15.98	15.98	15.98	125.90	125.90	125.90									
110	63.10	63.10	63.10												
120	125.90	125.90	125.90												
130	125.90	251.00	251.00

Parasitaemia of group B
	B1	B1	B1	B2	B2	B2	B3	B3	B3	B4	B4	B4	B5	B5	B5
4													3.98	7.94	7.94
5										3.98	1.99	3.98	15.98	63.10	15.85
6							3.98	1.99	1.99	15.85	7.94	15.98	125.90	125.90	63.10
7				3.98	3.98	3.98	63.10	15.98	63.10	63.10	125.90	125.90	251.00	251.00	125.90
8				15.85	63.10	7.94	125.90	125.90	125.90	125.90	501.01	501.01	501.01	501.01	501.01
9	3.98	3.98	1.99	125.90	251.00	125.90	251.00	251.00	251.00	501.01	999.00	999.00		999.00	
10	15.85	15.85	7.94	251.00	501.01	501.01	501.01	501.01	501.01						
11	251.00	63.10	125.90	501.01	501.01	999.00		999.00							
12	501.01	501.01	251.00			999.00									
13	999.00	999.00	501.01												
14			999.00												

Parasitaemia of group C
	C1	C1	C1	C2	C2	C2	C3	C3	C3	C4	C4	C4	C5	C5	C5
4.													3.98	1.99	3.98
5.													15.85	7.94	63.10
6.							3.98	7.94	3.98	3.98	7.94	7.94	63.10	125.90	125.90
7.							15.85	63.10	15.85	63.10	125.90	125.90	125.90		501.01
8.				3.98	7.94	3.98	251.00	251.00	125.90	251.00	251.00	251.00	501.01		
9.	3.98	3.98	3.98	15.85	15.85	7.94	501.01	501.01	501.01	501.01	251.00	501.01			
10.	63.10	125.90	125.90	251.00	125.90	125.90	501.01	999.00	999.00		501.01				
11.	501.01	251.00	501.01	501.01	999.00	501.01									
12.	999.00	999.00		999.00	999.00	999.00									

Parasitaemia of group D
	D1	D1	D1	D2	D2	D2	D3	D3	D3	D4	D4	D4	D5	D5	D5
9	3.98	1.99	3.98	7.94	3.98	3.98									
10	15.85	15.85	7.94	15.85	63.10	63.10									
11	251.00	125.90	125.90	251.00	251.00	125.90	3.98	7.94	3.98						
12	501.01	251.00	251.00	501.01	501.01	501.01	63.10	125.90	125.90						
13	999.00	501.01	501.01	501.01	999.00	999.00	251.00	251.00	251.00						
14	999.00	999.00	999.00	999.00	999.00	999.00	501.01	251.00	501.01	3.98	7.94	3.98			
15			999.00				999.00	999.00		15.85	7.94	63.10			
16										63.10	63.10	125.90			
17										125.90	501.01	501.01	7.94	3.98	7.94
18										999.00	999.00	999.00	125.90	63.10	125.90
19											999.00		251.00	251.00	125.90
20													501.01	999.00	501.01
21													999.00	999.00	999.00
22															999.00

Parasitaemia of group E
	E1	E1	E1	E2	E2	E2	E3	E3	E3	E4	E4	E4	E5	E5	E5
8	3.98	7.94	3.98												
9	63.10	125.90	125.90	3.98	7.94	3.98	7.94	7.94	3.98	7.94	7.94	7.94			
10	501.01	251.00	501.01	15.85	15.85	7.94	15.85	63.10	15.85	63.10	125.90	125.90			
11	999.00	999.00	501.01	251.00	125.90	125.90	251.00	251.00	125.90	251.00	251.00	251.00			
12	999.00	999.00	999.00	501.01	999.00	501.01	501.01	501.01	501.01	251.00	251.00	501.01	3.98	1.99	3.98
13			999.00		999.00	999.00	501.01	999.00	999.00	501.01	501.01	999.00	15.85	7.94	63.10
14									999.00	501.01	999.00	999.00	63.10	125.90	125.90
15													125.90	251.00	501.01
16													501.01	501.01	999.00
														999.00	

Survival periods
	Time (days)	Group A	Group B	Group C	Group D	Group E
A1	128.	1				
A2	98.	1				
A3	71.	1				
A4	49.	1				
A5	39.	1				
B1	13.		1			
B2	11.		1			
B3	10.		1			
B4	9.		1			
B5	8.		1			
C1	12.			1		
C2	12.			1		
C3	10.			1		
C4	9.			1		
C5	7.			1		
D1	14.				1	
D2	14.				1	
D3	15.				1	
D4	18.				1	
D5	21.				1	
E1	12.					1
E2	13.					1
E3	13.					1
E4	14.					1
E5	16.					1																		
